# Supplementary material for: The dual role of glioma exosomal microRNAs: glioma eliminates tumor suppressor miR-1298-5p via exosomes to promote immunosuppressive effects of MDSCs
Source: Cell Death Dis. 2022 May 2;13(5):426. doi: 10.1038/s41419-022-04872-z (PMC9061735; doi:10.1038/s41419-022-04872-z)
Supplement: Supplementary file 5 — Table S3 [file 41419_2022_4872_MOESM5_ESM.xlsx]

## Sheet: Table S3
Table S3 Differentially expressed miRNAs between tumour-burdened CSF exosomes and glioma tissues
	logFC	AveExpr	t	P.Value	adj.P.Val	B
hsa-miR-1911-5p	8.69012	4.95215	45.7308	1.95155e-51	4.12753e-48	106.614
hsa-miR-122-5p	12.0806	8.16506	31.7811	1.56956e-41	1.65981e-38	84.4055
hsa-miR-204-3p	10.7444	8.37313	31.3486	3.64682e-41	2.571e-38	83.5743
hsa-miR-342-5p	6.27912	6.27205	31.0437	6.64812e-41	3.51519e-38	82.9819
hsa-miR-1298-5p	11.3247	9.9941	29.6015	1.22298e-39	5.17321e-37	80.105
hsa-miR-204-5p	9.218	11.9185	26.8982	4.05407e-37	1.25112e-34	74.3542
hsa-miR-10a-5p	8.30436	10.2907	26.8887	4.14081e-37	1.25112e-34	74.3332
hsa-miR-122b-3p	11.7935	8.00653	21.4126	2.75611e-31	7.28647e-29	60.9769
hsa-miR-3184-3p	4.29538	11.4903	21.1247	5.99057e-31	1.27336e-28	60.2012
hsa-miR-423-5p	4.29516	11.4904	21.1228	6.0206e-31	1.27336e-28	60.1962
hsa-miR-483-5p	7.3125	5.08117	20.8234	1.36141e-30	2.61762e-28	59.3808
hsa-miR-9-5p	-6.11577	14.7864	-19.2082	1.29548e-28	2.28328e-26	54.8243
hsa-miR-33a-3p	-2.64923	1.18622	-19.0487	2.06157e-28	3.35401e-26	54.3593
hsa-miR-374b-3p	-4.32831	2.55512	-18.5519	8.91668e-28	1.34706e-25	52.8931
hsa-miR-193a-5p	3.8701	5.63787	18.0785	3.69248e-27	5.2064e-25	51.4701
hsa-miR-664b-3p	-2.2295	1.10227	-17.8666	7.03076e-27	9.29379e-25	50.825
hsa-miR-488-3p	-4.30667	2.28541	-16.9209	1.32656e-25	1.65039e-23	47.8814
hsa-miR-34b-3p	5.26816	5.08512	16.7985	1.95526e-25	2.29743e-23	47.4926
hsa-miR-2682-5p	-4.79426	2.41814	-16.475	5.4965e-25	6.11848e-23	46.4565
hsa-miR-4454	-3.5109	1.89421	-15.7082	6.70301e-24	7.08844e-22	43.9487
hsa-miR-206	7.443	5.37926	15.6633	7.77757e-24	7.83313e-22	43.7996
hsa-miR-375-3p	6.21321	5.83468	15.6406	8.38583e-24	8.06183e-22	43.7241
hsa-miR-582-5p	-4.52493	2.33914	-15.277	2.82363e-23	2.59651e-21	42.5064
hsa-miR-3117-3p	-3.0795	1.40701	-15.23	3.30793e-23	2.91511e-21	42.3477
hsa-miR-1298-3p	5.72164	4.83886	14.701	2.00012e-22	1.6921e-20	40.5427
hsa-miR-2110	3.57969	4.79866	14.3626	6.44201e-22	5.24033e-20	39.3694
hsa-miR-1179	-2.33299	1.04462	-14.3402	6.96394e-22	5.45509e-20	39.2912
hsa-miR-1250-5p	-3.93251	2.0759	-14.2678	8.96402e-22	6.77103e-20	39.0379
hsa-miR-4787-3p	-1.63093	0.758392	-14.2152	1.07711e-21	7.85544e-20	38.8537
hsa-miR-3200-3p	-3.84947	2.18914	-14.1473	1.36588e-21	9.62946e-20	38.6154
hsa-miR-511-5p	4.38763	4.26053	13.8893	3.38935e-21	2.31241e-19	37.7037
hsa-miR-26b-5p	-2.40729	10.969	-13.7935	4.76044e-21	3.14635e-19	37.3629
hsa-miR-195-5p	-4.14561	6.43146	-13.6667	7.47369e-21	4.78995e-19	36.9104
hsa-miR-454-3p	-5.46968	4.34238	-13.2847	2.94728e-20	1.83338e-18	35.5339
hsa-miR-1911-3p	4.25126	2.34771	13.1568	4.68642e-20	2.83194e-18	35.0686
hsa-miR-3133	-1.0251	0.459002	-13.0354	7.2893e-20	4.28246e-18	34.6255
hsa-miR-346	-4.10845	2.40898	-12.961	9.56586e-20	5.46805e-18	34.3528
hsa-miR-539-5p	-3.47661	1.77542	-12.9458	1.01131e-19	5.62875e-18	34.297
hsa-miR-6733-5p	-1.15914	0.519017	-12.6187	3.3698e-19	1.82747e-17	33.0896
hsa-miR-34c-3p	4.10082	4.11556	12.3619	8.75331e-19	4.62831e-17	32.1321
hsa-miR-212-3p	-2.97312	1.65983	-12.294	1.12798e-18	5.81875e-17	31.8778
hsa-miR-205-5p	5.32326	3.20354	12.2875	1.15559e-18	5.81924e-17	31.8535
hsa-miR-103b	-3.11181	10.5224	-12.0911	2.41629e-18	1.18848e-16	31.1137
hsa-miR-103a-3p	-3.10838	10.5495	-12.0276	3.0695e-18	1.47545e-16	30.8738
hsa-miR-128-1-5p	-2.26087	1.29951	-12.0025	3.37426e-18	1.5859e-16	30.7788
hsa-miR-487a-3p	-3.8291	1.96106	-11.9787	3.69144e-18	1.69726e-16	30.6887
hsa-miR-542-5p	-1.54235	0.690605	-11.9065	4.85274e-18	2.18373e-16	30.4144
hsa-miR-769-3p	-3.49621	2.09138	-11.8831	5.30304e-18	2.33665e-16	30.3254
hsa-miR-224-5p	3.98483	5.67996	11.5823	1.66781e-17	7.19881e-16	29.1765
hsa-miR-376a-3p	-3.18301	1.48092	-11.5328	2.01593e-17	8.52739e-16	28.9864
hsa-miR-181c-5p	-4.68969	3.69007	-11.5233	2.09066e-17	8.6701e-16	28.9499
hsa-miR-549a-3p	3.63552	2.88789	11.487	2.40331e-17	9.775e-16	28.8102
hsa-miR-516b-5p	4.45726	3.25696	11.4566	2.70094e-17	1.07783e-15	28.6931
hsa-miR-148b-3p	-2.57233	9.63938	-11.4272	3.02356e-17	1.18423e-15	28.58
hsa-miR-200c-3p	4.82727	5.78153	11.3553	3.98737e-17	1.53332e-15	28.3026
hsa-miR-130a-5p	-3.1896	1.6386	-11.1516	8.76401e-17	3.30998e-15	27.5132
hsa-miR-3200-5p	-1.10153	0.493221	-11.0738	1.18558e-16	4.33305e-15	27.2103
hsa-miR-548ba	-3.61626	1.72123	-11.0732	1.18826e-16	4.33305e-15	27.208
hsa-miR-223-5p	3.78484	4.85708	11.0669	1.21786e-16	4.36572e-15	27.1834
hsa-miR-154-5p	-2.99503	1.70273	-11.0601	1.25039e-16	4.40643e-15	27.157
hsa-miR-4705	-2.45461	1.25468	-11.0559	1.27089e-16	4.40643e-15	27.1407
hsa-miR-488-5p	-3.01377	1.829	-11.0098	1.52069e-16	5.06267e-15	26.9608
hsa-miR-200a-3p	4.52802	6.06144	11.0079	1.53197e-16	5.06267e-15	26.9534
hsa-miR-708-5p	-4.79241	4.89346	-10.9986	1.58848e-16	5.16868e-15	26.9171
hsa-miR-99a-3p	-4.86481	3.68591	-10.945	1.95749e-16	6.27287e-15	26.7077
hsa-miR-27a-5p	3.62266	5.66181	10.8601	2.72719e-16	8.60896e-15	26.3754
hsa-miR-338-3p	-4.77078	5.55464	-10.8458	2.88423e-16	8.84379e-15	26.3193
hsa-miR-3065-5p	-4.77073	5.55461	-10.8457	2.88521e-16	8.84379e-15	26.319
hsa-miR-376c-3p	-3.34623	1.74143	-10.8207	3.18175e-16	9.61343e-15	26.2209
hsa-miR-891a-5p	-4.54568	2.92694	-10.8031	3.40794e-16	1.01518e-14	26.1521
hsa-miR-497-5p	-4.89309	4.73223	-10.7575	4.07453e-16	1.19689e-14	25.9731
hsa-miR-30b-5p	-3.28572	8.55484	-10.7216	4.69111e-16	1.35914e-14	25.8319
hsa-miR-222-3p	2.85044	9.36025	10.7011	5.08387e-16	1.45302e-14	25.7513
hsa-miR-320c	4.3727	6.26987	10.6957	5.19359e-16	1.46459e-14	25.7299
hsa-miR-324-5p	-4.06625	2.90583	-10.6678	5.79402e-16	1.61242e-14	25.6203
hsa-miR-2113	-3.05617	1.98103	-10.5231	1.0246e-15	2.81431e-14	25.0492
hsa-miR-2277-5p	-2.59539	1.60398	-10.4765	1.23161e-15	3.33957e-14	24.8648
hsa-miR-548ab	-2.13284	1.16351	-10.4374	1.43709e-15	3.81601e-14	24.7103
hsa-miR-744-3p	-2.32769	1.36792	-10.4363	1.44341e-15	3.81601e-14	24.7059
hsa-miR-30a-5p	-1.6947	13.2316	-10.3015	2.46227e-15	6.39364e-14	24.1709
hsa-miR-196a-5p	5.20182	4.15094	10.2998	2.47886e-15	6.39364e-14	24.1642
hsa-miR-138-5p	-5.54474	4.27895	-10.261	2.89138e-15	7.36779e-14	24.01
hsa-miR-181c-3p	-4.26372	4.20891	-10.2421	3.11631e-15	7.84642e-14	23.935
hsa-miR-142-5p	3.12227	7.86763	10.2248	3.33909e-15	8.30845e-14	23.8658
hsa-miR-181d-5p	-3.45215	7.19364	-10.2135	3.49182e-15	8.58744e-14	23.821
hsa-miR-200b-3p	4.1971	6.40866	10.1813	3.96913e-15	9.6491e-14	23.6927
hsa-miR-1912-3p	4.0281	2.45469	10.1487	4.5188e-15	1.08605e-13	23.5629
hsa-miR-374b-5p	-4.48488	6.90553	-10.1448	4.58925e-15	1.09059e-13	23.5474
hsa-miR-374c-3p	-4.48287	6.90463	-10.1397	4.68445e-15	1.10085e-13	23.5268
hsa-miR-105-5p	3.03921	6.02521	10.0971	5.55061e-15	1.27604e-13	23.3569
hsa-miR-34a-5p	-4.71129	5.31754	-10.0518	6.64923e-15	1.51216e-13	23.1761
hsa-miR-134-3p	-1.24559	0.557725	-10.0313	7.21754e-15	1.62395e-13	23.094
hsa-miR-320b	3.53858	8.06933	10.0031	8.07708e-15	1.79821e-13	22.9813
hsa-miR-145-3p	2.66292	7.03349	9.85905	1.43773e-14	3.13485e-13	22.4041
hsa-miR-15a-5p	-4.28394	3.47726	-9.74185	2.30122e-14	4.9664e-13	21.9333
hsa-miR-615-3p	4.52004	3.16579	9.71078	2.60738e-14	5.57032e-13	21.8082
hsa-miR-1307-3p	1.63474	7.4172	9.6761	2.99768e-14	6.3401e-13	21.6686
hsa-let-7g-5p	-1.81066	13.4678	-9.66138	3.1806e-14	6.66037e-13	21.6094
hsa-miR-129-1-3p	-3.40399	2.48694	-9.65167	3.30747e-14	6.85814e-13	21.5702
hsa-miR-98-5p	-2.25399	9.45288	-9.6226	3.71811e-14	7.63476e-13	21.4531
hsa-miR-598-3p	-4.34978	4.906	-9.56778	4.63745e-14	9.34115e-13	21.232
hsa-miR-301a-5p	-3.00746	2.49906	-9.54098	5.16685e-14	1.03093e-12	21.1239
hsa-miR-181a-5p	-2.21625	12.0438	-9.41927	8.44775e-14	1.66981e-12	20.632
hsa-miR-6511a-3p	-1.68624	0.98303	-9.40914	8.80095e-14	1.72352e-12	20.5911
hsa-miR-20a-3p	-1.48363	0.708605	-9.36927	1.03418e-13	2.00668e-12	20.4297
hsa-miR-380-3p	-2.07358	0.984158	-9.34146	1.15741e-13	2.22538e-12	20.3171
hsa-miR-2355-3p	-2.16266	1.48463	-9.33518	1.18723e-13	2.26215e-12	20.2916
hsa-miR-7-1-3p	-2.7079	2.13202	-9.31393	1.29395e-13	2.44349e-12	20.2055
hsa-miR-887-3p	-3.19279	2.02782	-9.30829	1.32385e-13	2.46459e-12	20.1827
hsa-miR-150-5p	2.54717	7.12615	9.30744	1.32843e-13	2.46459e-12	20.1792
hsa-miR-655-3p	-3.22062	2.05744	-9.22683	1.84197e-13	3.38763e-12	19.8524
hsa-miR-3943	-1.46279	0.65498	-9.19445	2.10065e-13	3.79733e-12	19.721
hsa-miR-1296-5p	-3.962	3.57796	-9.16117	2.4046e-13	4.30994e-12	19.5859
hsa-miR-30a-3p	1.84357	9.68026	9.15037	2.51244e-13	4.46539e-12	19.542
hsa-miR-874-5p	-1.34593	0.645095	-9.13216	2.70534e-13	4.76816e-12	19.468
hsa-miR-106a-5p	-3.43399	3.2857	-9.07522	3.41003e-13	5.96051e-12	19.2366
hsa-miR-769-5p	-3.18756	7.51761	-9.06553	3.54713e-13	6.14932e-12	19.1972
hsa-miR-3615	2.24738	6.06512	9.05092	3.76439e-13	6.42071e-12	19.1378
hsa-miR-29a-3p	-2.07554	10.6802	-9.02945	4.10797e-13	6.95068e-12	19.0505
hsa-miR-148a-3p	2.9144	14.3976	9.01691	4.32304e-13	7.25654e-12	18.9995
hsa-miR-552-3p	-2.14893	1.32917	-8.99937	4.64301e-13	7.73225e-12	18.9281
hsa-miR-196b-5p	4.20852	4.01953	8.99382	4.74921e-13	7.84733e-12	18.9055
hsa-miR-502-5p	-1.19224	0.600749	-8.96623	5.31408e-13	8.71262e-12	18.7932
hsa-miR-628-5p	-2.72702	1.96059	-8.95842	5.48566e-13	8.92475e-12	18.7614
hsa-miR-549a-5p	3.15367	2.61837	8.91721	6.48882e-13	1.04762e-11	18.5935
hsa-miR-199a-5p	2.72381	8.03013	8.88381	7.43552e-13	1.18241e-11	18.4574
hsa-miR-342-3p	-1.98188	8.095	-8.83824	8.95433e-13	1.41331e-11	18.2717
hsa-miR-197-3p	-3.23621	5.81198	-8.7811	1.13066e-12	1.77137e-11	18.0387
hsa-miR-103a-2-5p	-2.09286	1.12648	-8.77898	1.1405e-12	1.77365e-11	18.03
hsa-miR-151a-5p	-3.52231	6.02399	-8.75998	1.2325e-12	1.90273e-11	17.9525
hsa-miR-1278	-1.88514	1.34445	-8.7079	1.52474e-12	2.33683e-11	17.7399
hsa-miR-577	-2.24989	1.33363	-8.67548	1.74079e-12	2.64876e-11	17.6076
hsa-miR-6511b-3p	-1.31634	0.750882	-8.65503	1.89258e-12	2.85915e-11	17.5241
hsa-miR-5010-3p	-1.82706	1.2539	-8.62644	2.12732e-12	3.16851e-11	17.4073
hsa-miR-556-5p	-1.17566	0.658827	-8.6036	2.33568e-12	3.43053e-11	17.314
hsa-miR-1-3p	3.35243	9.14412	8.56219	2.76695e-12	4.03593e-11	17.1448
hsa-miR-935	-2.69864	1.77555	-8.54732	2.94065e-12	4.25991e-11	17.084
hsa-miR-410-3p	-3.7739	2.76939	-8.45623	4.2701e-12	6.10444e-11	16.7116
hsa-miR-95-3p	-2.66423	7.36533	-8.45614	4.27166e-12	6.10444e-11	16.7112
hsa-miR-132-3p	-2.83526	5.61854	-8.45268	4.33263e-12	6.15001e-11	16.6971
hsa-miR-20b-5p	-3.50118	3.79374	-8.42603	4.83261e-12	6.81398e-11	16.588
hsa-miR-140-3p	-1.81839	10.667	-8.41616	5.03209e-12	7.04826e-11	16.5477
hsa-miR-3059-5p	-2.53574	1.51837	-8.39284	5.53664e-12	7.70395e-11	16.4523
hsa-miR-542-3p	-4.36751	4.65361	-8.37397	5.98199e-12	8.22482e-11	16.3751
hsa-miR-93-5p	-2.88611	7.96108	-8.37369	5.98876e-12	8.22482e-11	16.3739
hsa-miR-135a-3p	-2.74146	1.74824	-8.3654	6.19578e-12	8.45424e-11	16.34
hsa-miR-34c-5p	3.24325	8.661	8.36339	6.24718e-12	8.46973e-11	16.3318
hsa-miR-1180-3p	1.80597	8.06162	8.35611	6.43636e-12	8.67064e-11	16.302
hsa-miR-133a-3p	3.27679	5.69729	8.27334	9.03776e-12	1.20219e-10	15.9632
hsa-miR-27b-3p	-1.46922	12.0114	-8.25258	9.84116e-12	1.30088e-10	15.8783
hsa-miR-892b	-1.54372	0.727267	-8.24472	1.01638e-11	1.33518e-10	15.8461
hsa-miR-320d	3.61728	4.35516	8.15762	1.45305e-11	1.86255e-10	15.4895
hsa-miR-301b-3p	-1.49761	0.752186	-8.13797	1.57505e-11	2.00676e-10	15.4091
hsa-miR-203a-3p	3.46583	5.65431	8.12761	1.64349e-11	2.06904e-10	15.3667
hsa-miR-203b-5p	3.46583	5.65431	8.12761	1.64349e-11	2.06904e-10	15.3667
hsa-miR-29a-5p	-2.27596	1.30803	-8.10426	1.80884e-11	2.26373e-10	15.2711
hsa-miR-6720-3p	-1.44001	0.682742	-8.05802	2.18696e-11	2.6892e-10	15.0818
hsa-miR-376b-5p	-1.30492	0.654182	-8.0163	2.59563e-11	3.17327e-10	14.9109
hsa-miR-190a-5p	-3.34077	2.78045	-8.0125	2.63645e-11	3.20465e-10	14.8954
hsa-miR-19b-1-5p	-1.20722	0.540548	-8.00114	2.76237e-11	3.33852e-10	14.8489
hsa-miR-150-3p	3.16499	2.12491	7.96065	3.26211e-11	3.92009e-10	14.6831
hsa-miR-340-5p	-2.63519	8.58419	-7.95174	3.38369e-11	4.04323e-10	14.6466
hsa-miR-16-5p	-2.53464	8.23603	-7.94342	3.50118e-11	4.16011e-10	14.6126
hsa-miR-491-5p	-2.48482	1.74576	-7.84922	5.15515e-11	6.0573e-10	14.227
hsa-miR-6507-5p	-1.54546	0.691996	-7.83082	5.5598e-11	6.49667e-10	14.1517
hsa-miR-374a-3p	-3.36849	4.9184	-7.75401	7.6219e-11	8.80892e-10	13.8374
hsa-miR-374c-5p	-1.18886	0.817103	-7.72969	8.42237e-11	9.62882e-10	13.7379
hsa-miR-590-3p	-2.46593	1.81302	-7.67151	1.06952e-10	1.21615e-09	13.4999
hsa-let-7b-5p	1.22667	14.5377	7.65561	1.14165e-10	1.29123e-09	13.4349
hsa-miR-181b-5p	-2.09098	9.4693	-7.65329	1.15261e-10	1.29668e-09	13.4254
hsa-miR-219b-5p	-4.13646	8.30815	-7.6446	1.19445e-10	1.33665e-09	13.3899
hsa-miR-219a-2-3p	-4.13754	8.31285	-7.64248	1.20491e-10	1.34125e-09	13.3812
hsa-miR-548k	-2.27703	1.90097	-7.63692	1.23272e-10	1.36503e-09	13.3585
hsa-miR-215-5p	3.46181	4.74594	7.63417	1.24671e-10	1.37333e-09	13.3473
hsa-miR-92b-5p	2.06079	6.0598	7.61535	1.34686e-10	1.47597e-09	13.2703
hsa-miR-758-3p	-3.19592	3.32137	-7.59779	1.44755e-10	1.57813e-09	13.1985
hsa-let-7f-2-3p	-2.11111	1.55623	-7.58843	1.50424e-10	1.63153e-09	13.1603
hsa-miR-183-3p	-1.17265	0.57629	-7.58528	1.52382e-10	1.63598e-09	13.1474
hsa-miR-193b-3p	-3.4142	4.05792	-7.56644	1.64631e-10	1.75856e-09	13.0704
hsa-miR-101-5p	-1.02786	0.502675	-7.56139	1.68078e-10	1.78636e-09	13.0498
hsa-miR-888-5p	-2.35983	1.35197	-7.53883	1.84383e-10	1.94985e-09	12.9576
hsa-miR-5091	-1.37865	0.731195	-7.5136	2.04494e-10	2.15176e-09	12.8546
hsa-miR-1185-2-3p	-1.23567	0.553284	-7.43737	2.79568e-10	2.91274e-09	12.5434
hsa-miR-155-5p	2.29317	7.82244	7.4318	2.86026e-10	2.96542e-09	12.5207
hsa-miR-4286	-2.02957	1.45088	-7.42227	2.97432e-10	3.05373e-09	12.4818
hsa-miR-487b-3p	-3.9398	4.34288	-7.4035	3.21228e-10	3.28212e-09	12.4052
hsa-miR-500b-5p	-1.72902	1.18786	-7.39248	3.36076e-10	3.41731e-09	12.3602
hsa-miR-374a-5p	-2.57664	6.37213	-7.39	3.39508e-10	3.43569e-09	12.3501
hsa-miR-891b	-1.07168	0.479855	-7.38582	3.45368e-10	3.47835e-09	12.3331
hsa-miR-9-3p	-3.11325	9.76576	-7.35701	3.88659e-10	3.8958e-09	12.2156
hsa-let-7f-5p	-1.22341	14.3557	-7.32065	4.51105e-10	4.50041e-09	12.0674
hsa-miR-6516-3p	-1.11396	0.626156	-7.31416	4.63269e-10	4.60006e-09	12.041
hsa-miR-500a-5p	-2.60775	2.29584	-7.22845	6.58065e-10	6.47352e-09	11.6919
hsa-miR-10a-3p	3.01905	2.32918	7.22249	6.74324e-10	6.60275e-09	11.6677
hsa-miR-30e-3p	1.19791	9.15926	7.20737	7.17382e-10	6.992e-09	11.6061
hsa-miR-377-3p	-1.66712	0.989395	-7.19852	7.43852e-10	7.21672e-09	11.5701
hsa-miR-9983-3p	-3.19684	1.72696	-7.18162	7.97099e-10	7.69801e-09	11.5014
hsa-miR-331-3p	-2.57048	2.83821	-7.17939	8.04387e-10	7.73309e-09	11.4923
hsa-miR-181a-3p	-2.75927	6.19806	-7.15466	8.90014e-10	8.51756e-09	11.3918
hsa-miR-106b-5p	-3.61619	5.46609	-7.13689	9.57116e-10	9.11847e-09	11.3196
hsa-miR-664a-5p	2.20237	5.40415	7.11756	1.03585e-09	9.82436e-09	11.241
hsa-miR-199a-3p	2.2301	8.79493	7.11282	1.05612e-09	9.97181e-09	11.2218
hsa-miR-193b-5p	2.42157	3.58783	7.10573	1.08715e-09	1.02192e-08	11.193
hsa-miR-766-3p	-1.62407	1.18438	-7.05526	1.33613e-09	1.25041e-08	10.9881
hsa-miR-490-5p	-2.08987	1.33079	-7.03978	1.42336e-09	1.32035e-08	10.9253
hsa-miR-582-3p	-3.20984	4.60549	-7.01077	1.6023e-09	1.47985e-08	10.8076
hsa-let-7g-3p	-1.88915	1.04914	-7.0022	1.65934e-09	1.52587e-08	10.7729
hsa-miR-421	-2.67528	3.69318	-6.99431	1.71364e-09	1.56898e-08	10.7409
hsa-miR-642a-3p	2.48195	1.75813	6.9851	1.77928e-09	1.62206e-08	10.7036
hsa-miR-642b-5p	2.47802	1.75989	6.97348	1.86568e-09	1.69353e-08	10.6565
hsa-miR-2682-3p	-1.17265	0.525068	-6.94934	2.05876e-09	1.85289e-08	10.5587
hsa-miR-490-3p	-2.84905	2.23687	-6.9098	2.41881e-09	2.15856e-08	10.3987
hsa-miR-380-5p	-2.20168	1.44528	-6.88972	2.62507e-09	2.32302e-08	10.3175
hsa-miR-1197	-2.44541	1.58691	-6.878	2.75341e-09	2.42645e-08	10.2701
hsa-miR-377-5p	-2.17606	1.61028	-6.87344	2.80497e-09	2.46163e-08	10.2517
hsa-miR-151b	-2.32033	2.9206	-6.86783	2.86989e-09	2.50819e-08	10.229
hsa-miR-23a-5p	2.68601	1.87736	6.7888	3.95835e-09	3.44523e-08	9.90991
hsa-miR-329-3p	-3.34185	3.73073	-6.78123	4.08218e-09	3.53845e-08	9.87935
hsa-miR-424-5p	-2.70308	2.71674	-6.76584	4.34572e-09	3.73626e-08	9.81729
hsa-miR-154-3p	-2.17871	1.4051	-6.75276	4.58283e-09	3.92417e-08	9.76459
hsa-miR-486-5p	2.8094	10.4164	6.73553	4.91515e-09	4.17491e-08	9.69516
hsa-miR-486-3p	2.80744	10.3837	6.70873	5.48025e-09	4.6363e-08	9.58723
hsa-miR-139-5p	-2.12995	9.08217	-6.67787	6.21129e-09	5.23382e-08	9.46306
hsa-miR-16-2-3p	2.96356	5.81841	6.63768	7.31079e-09	6.06365e-08	9.30149
hsa-miR-192-5p	1.84973	9.59329	6.62882	7.57802e-09	6.26074e-08	9.2659
hsa-let-7i-3p	-2.28814	2.15082	-6.61702	7.94889e-09	6.5416e-08	9.21854
hsa-miR-138-1-3p	-1.25347	0.72214	-6.61309	8.07661e-09	6.62094e-08	9.20274
hsa-miR-4677-3p	-1.76145	1.31798	-6.60149	8.46508e-09	6.9126e-08	9.15618
hsa-miR-6500-3p	-2.06011	1.51746	-6.56982	9.62267e-09	7.79768e-08	9.02917
hsa-miR-22-3p	1.81541	9.65326	6.56505	9.81008e-09	7.9192e-08	9.01005
hsa-miR-376c-5p	-1.36542	0.788671	-6.54488	1.06443e-08	8.55996e-08	8.92919
hsa-miR-17-5p	-2.86776	6.79592	-6.52516	1.15275e-08	9.23512e-08	8.85022
hsa-miR-383-5p	-3.10196	2.43092	-6.51853	1.18402e-08	9.44984e-08	8.82371
hsa-miR-153-5p	-1.05312	0.610135	-6.51415	1.20517e-08	9.58247e-08	8.80617
hsa-miR-485-3p	-2.92363	2.68037	-6.50425	1.25435e-08	9.93614e-08	8.76655
hsa-miR-181b-3p	-1.69313	1.25642	-6.49259	1.31485e-08	1.0336e-07	8.7199
hsa-miR-4636	-1.0157	0.570055	-6.49049	1.32603e-08	1.03489e-07	8.71151
hsa-miR-148b-5p	-2.55245	3.78798	-6.46912	1.44552e-08	1.124e-07	8.62607
hsa-miR-378a-3p	1.47597	9.5517	6.4201	1.7614e-08	1.35468e-07	8.43037
hsa-miR-651-5p	-2.42559	2.27064	-6.41065	1.82978e-08	1.40216e-07	8.39267
hsa-miR-767-3p	-1.22616	0.738706	-6.40807	1.84894e-08	1.40997e-07	8.38236
hsa-miR-29b-2-5p	-2.35487	2.00149	-6.40748	1.85329e-08	1.40997e-07	8.38003
hsa-miR-1251-5p	-1.84968	1.19624	-6.36897	2.16417e-08	1.63472e-07	8.22654
hsa-let-7a-2-3p	-1.11247	0.776261	-6.35724	2.2687e-08	1.70153e-07	8.17986
hsa-miR-20a-5p	-2.09615	7.6972	-6.34805	2.35412e-08	1.75357e-07	8.14329
hsa-miR-3681-5p	-1.08516	0.54272	-6.31152	2.72637e-08	2.02325e-07	7.99804
hsa-miR-425-3p	-2.07781	4.37299	-6.3096	2.74749e-08	2.03118e-07	7.9904
hsa-miR-431-3p	-2.38842	1.9599	-6.30881	2.75626e-08	2.03118e-07	7.98725
hsa-miR-32-3p	-2.20434	2.23047	-6.28925	2.9814e-08	2.18189e-07	7.90958
hsa-miR-181a-2-3p	-1.37266	7.37549	-6.28302	3.05688e-08	2.22942e-07	7.88485
hsa-miR-664a-3p	-2.60351	4.15431	-6.27297	3.18269e-08	2.30527e-07	7.84496
hsa-miR-3180-5p	-1.23896	0.739044	-6.24452	3.56729e-08	2.56627e-07	7.73214
hsa-miR-448	2.83588	2.32687	6.24199	3.60356e-08	2.58357e-07	7.72214
hsa-miR-889-3p	-3.40443	4.10605	-6.14632	5.28417e-08	3.75034e-07	7.34374
hsa-miR-369-3p	-3.43731	3.34694	-6.13023	5.63462e-08	3.98569e-07	7.28029
hsa-miR-29c-3p	-2.54569	4.23905	-6.05464	7.61618e-08	5.33385e-07	6.98263
hsa-miR-23b-3p	-1.51532	8.79949	-6.04095	8.04257e-08	5.59541e-07	6.92884
hsa-miR-146b-3p	-2.31857	4.07482	-6.03047	8.38467e-08	5.79456e-07	6.88771
hsa-miR-2115-5p	-1.21388	0.652501	-6.00811	9.16426e-08	6.25239e-07	6.79993
hsa-miR-326	-1.80308	1.71149	-5.97606	1.04078e-07	7.05528e-07	6.67434
hsa-miR-505-5p	2.69937	2.54671	5.97187	1.05821e-07	7.12774e-07	6.65795
hsa-miR-424-3p	1.85462	5.21222	5.95771	1.11937e-07	7.51574e-07	6.6025
hsa-miR-624-5p	-1.0924	0.756115	-5.93886	1.20619e-07	8.02231e-07	6.52879
hsa-miR-323b-3p	-3.13955	2.92865	-5.89926	1.41087e-07	9.32498e-07	6.37417
hsa-miR-376b-3p	-1.0686	0.539804	-5.88275	1.50603e-07	9.89206e-07	6.3098
hsa-miR-137-3p	-2.97581	2.47489	-5.86952	1.58688e-07	1.03909e-06	6.25823
hsa-miR-376a-5p	-1.62218	1.00068	-5.86352	1.6249e-07	1.0607e-06	6.23488
hsa-miR-148a-5p	1.91685	4.89499	5.808	2.02265e-07	1.31224e-06	6.01903
hsa-miR-17-3p	-1.64396	1.37693	-5.79949	2.09159e-07	1.35282e-06	5.986
hsa-miR-130a-3p	-2.75992	4.36106	-5.7951	2.12803e-07	1.37219e-06	5.96898
hsa-miR-299-5p	-2.12088	1.62003	-5.78739	2.19364e-07	1.4102e-06	5.93905
hsa-miR-431-5p	-1.7686	1.30734	-5.78118	2.24792e-07	1.44071e-06	5.91497
hsa-miR-18a-5p	-1.75135	1.53687	-5.7723	2.32774e-07	1.48736e-06	5.88059
hsa-miR-299-3p	-1.60669	1.06758	-5.77134	2.33662e-07	1.48854e-06	5.87684
hsa-miR-337-5p	-1.36547	0.916766	-5.75008	2.54024e-07	1.60856e-06	5.79452
hsa-miR-382-3p	-2.95397	4.48429	-5.74693	2.57185e-07	1.62372e-06	5.78234
hsa-miR-589-5p	-1.99498	4.68122	-5.73866	2.65675e-07	1.67233e-06	5.75035
hsa-miR-214-5p	2.50532	3.61562	5.7228	2.82728e-07	1.76516e-06	5.68907
hsa-miR-3529-3p	-2.21643	11.8778	-5.72279	2.8274e-07	1.76516e-06	5.68903
hsa-miR-7-5p	-2.2164	11.8778	-5.72262	2.82927e-07	1.76516e-06	5.68838
hsa-miR-3120-3p	2.50087	3.61761	5.71514	2.91353e-07	1.81239e-06	5.65948
hsa-miR-548o-3p	-2.02054	4.27883	-5.69062	3.20743e-07	1.98936e-06	5.56485
hsa-miR-892c-3p	-1.37441	0.842508	-5.65748	3.65149e-07	2.25816e-06	5.4372
hsa-miR-301a-3p	-1.24047	0.733675	-5.62472	4.1502e-07	2.55165e-06	5.31121
hsa-miR-4645-3p	-1.23304	0.782981	-5.6017	4.54011e-07	2.77524e-06	5.22287
hsa-miR-126-3p	-1.63766	12.0048	-5.60044	4.56246e-07	2.78087e-06	5.21803
hsa-miR-1271-5p	-2.27928	3.71054	-5.59001	4.75161e-07	2.87956e-06	5.17807
hsa-miR-105-3p	-1.27594	0.804466	-5.58766	4.79536e-07	2.89777e-06	5.16906
hsa-miR-671-5p	-1.91508	2.27916	-5.58479	4.84936e-07	2.92205e-06	5.15804
hsa-miR-652-3p	-2.02216	5.67503	-5.58243	4.89405e-07	2.9406e-06	5.14902
hsa-miR-379-5p	-1.58401	8.00849	-5.56609	5.21559e-07	3.12492e-06	5.08644
hsa-miR-5683	-1.1053	0.640719	-5.5227	6.17358e-07	3.68845e-06	4.92064
hsa-miR-92a-1-5p	2.23043	2.028	5.49933	6.75934e-07	4.02704e-06	4.83154
hsa-miR-381-3p	-1.62574	9.53008	-5.48503	7.14464e-07	4.23275e-06	4.77706
hsa-miR-184	2.58594	6.02198	5.46361	7.76225e-07	4.5858e-06	4.6956
hsa-miR-129-2-3p	-2.82364	3.37347	-5.4292	8.86627e-07	5.18016e-06	4.56497
hsa-miR-29b-3p	-2.21849	6.37643	-5.42283	9.08691e-07	5.29444e-06	4.54083
hsa-miR-652-5p	-1.56252	1.09359	-5.39375	1.01654e-06	5.88736e-06	4.4307
hsa-miR-1264	3.1548	2.91582	5.39317	1.01881e-06	5.88736e-06	4.42852
hsa-miR-1277-5p	-1.17136	0.802761	-5.37445	1.09496e-06	6.31017e-06	4.35776
hsa-miR-15b-5p	-2.43288	5.40949	-5.37359	1.09857e-06	6.31072e-06	4.35453
hsa-miR-892a	-2.20868	2.18176	-5.37301	1.10102e-06	6.31072e-06	4.35234
hsa-miR-576-5p	-1.9118	2.16889	-5.34817	1.21137e-06	6.92444e-06	4.2586
hsa-miR-361-5p	-2.17485	5.87697	-5.31045	1.40004e-06	7.89622e-06	4.11659
hsa-miR-202-5p	3.13842	2.28096	5.30965	1.40437e-06	7.89957e-06	4.11356
hsa-miR-141-3p	2.30697	1.78167	5.30584	1.42503e-06	7.99453e-06	4.09924
hsa-miR-29c-5p	-1.46503	6.08555	-5.28977	1.51544e-06	8.45685e-06	4.03891
hsa-miR-543	1.74529	6.57585	5.28412	1.54856e-06	8.61896e-06	4.01771
hsa-miR-10395-3p	-1.71013	1.97214	-5.27947	1.57636e-06	8.75067e-06	4.00026
hsa-miR-409-5p	-3.00385	3.53079	-5.26292	1.67937e-06	9.24964e-06	3.9382
hsa-miR-125b-2-3p	-1.12726	7.79655	-5.229	1.91149e-06	1.04196e-05	3.8113
hsa-miR-487a-5p	-1.37208	1.05462	-5.2274	1.92314e-06	1.04561e-05	3.80535
hsa-miR-135a-5p	-2.5158	6.76424	-5.20481	2.09602e-06	1.12801e-05	3.721
hsa-miR-219b-3p	-2.4813	2.0556	-5.17154	2.37861e-06	1.26719e-05	3.59711
hsa-miR-127-5p	-2.85891	4.4981	-5.15915	2.49311e-06	1.32486e-05	3.55107
hsa-miR-330-5p	-1.99987	5.10069	-5.15294	2.55254e-06	1.35304e-05	3.52801
hsa-miR-548ah-3p	-1.98403	2.68763	-5.1473	2.60776e-06	1.37541e-05	3.50705
hsa-miR-548p	-1.98224	2.68683	-5.14358	2.64479e-06	1.39147e-05	3.49325
hsa-miR-101-3p	-1.37065	11.2983	-5.12992	2.7853e-06	1.46176e-05	3.44257
hsa-miR-99a-5p	1.0543	16.8541	5.12357	2.85306e-06	1.49362e-05	3.41905
hsa-miR-124-3p	-2.8189	6.11979	-5.09543	3.1733e-06	1.64903e-05	3.31494
hsa-miR-6866-5p	-1.3252	1.29088	-5.0869	3.27723e-06	1.69471e-05	3.28341
hsa-miR-370-5p	-1.29084	1.0835	-5.06275	3.58974e-06	1.84727e-05	3.19432
hsa-miR-551b-3p	-1.17948	0.813587	-5.02295	4.16961e-06	2.13013e-05	3.0479
hsa-miR-4521	-2.25597	2.16903	-5.01737	4.258e-06	2.17004e-05	3.0274
hsa-miR-152-5p	-1.65582	1.64387	-4.9824	4.85464e-06	2.46224e-05	2.89924
hsa-miR-365a-3p	-2.40709	3.96192	-4.9626	5.22802e-06	2.64528e-05	2.82686
hsa-miR-1268a	1.97781	1.49159	4.9531	5.4171e-06	2.73441e-05	2.79216
hsa-miR-760	1.83232	3.43739	4.94357	5.61343e-06	2.82005e-05	2.75739
hsa-miR-3909	-1.7137	2.47433	-4.9403	5.68233e-06	2.8479e-05	2.74547
hsa-miR-1185-1-3p	-1.68841	1.35745	-4.90062	6.58824e-06	3.26326e-05	2.60106
hsa-miR-219a-5p	-2.40348	2.14095	-4.87858	7.15076e-06	3.51718e-05	2.52111
hsa-miR-125a-3p	2.03456	3.35863	4.87609	7.21711e-06	3.54158e-05	2.5121
hsa-miR-323a-3p	-2.20583	6.03617	-4.86664	7.47503e-06	3.6512e-05	2.47785
hsa-miR-182-5p	-2.88485	9.28331	-4.85536	7.79423e-06	3.79834e-05	2.43706
hsa-miR-107	-1.91744	6.84954	-4.84	8.25077e-06	4.01158e-05	2.38154
hsa-miR-362-5p	-2.12685	3.82672	-4.83852	8.29627e-06	4.02445e-05	2.37618
hsa-miR-181b-2-3p	-1.21682	0.976873	-4.83685	8.34773e-06	4.04015e-05	2.37015
hsa-miR-149-5p	-1.71634	7.10826	-4.82738	8.64545e-06	4.17468e-05	2.33598
hsa-miR-132-5p	-1.74521	6.41109	-4.82309	8.78347e-06	4.23167e-05	2.32054
hsa-miR-1226-5p	1.77682	1.16866	4.80204	9.49399e-06	4.55324e-05	2.24472
hsa-miR-324-3p	-1.20777	1.12979	-4.79826	9.62733e-06	4.60674e-05	2.23112
hsa-miR-365b-5p	1.9456	1.99239	4.74114	1.18799e-05	5.62102e-05	2.02632
hsa-miR-379-3p	-1.8353	2.3142	-4.73205	1.2283e-05	5.78587e-05	1.99382
hsa-miR-27a-3p	1.08236	9.35047	4.71582	1.3036e-05	6.11332e-05	1.93591
hsa-miR-200b-5p	2.22898	1.49172	4.70511	1.35576e-05	6.34387e-05	1.89772
hsa-miR-153-3p	-2.14323	2.24959	-4.70109	1.37582e-05	6.42353e-05	1.88343
hsa-miR-6529-5p	2.23568	1.23463	4.6971	1.39607e-05	6.5037e-05	1.86921
hsa-miR-96-5p	-2.92151	6.25481	-4.69622	1.40056e-05	6.5103e-05	1.86608
hsa-miR-4488	1.60862	0.902334	4.68878	1.43919e-05	6.67519e-05	1.83961
hsa-miR-26a-2-3p	-1.49661	1.75909	-4.66666	1.56022e-05	7.17362e-05	1.76106
hsa-miR-1246	2.94308	3.5681	4.66019	1.59748e-05	7.31312e-05	1.73811
hsa-miR-449c-5p	2.06848	2.18023	4.63586	1.74543e-05	7.92184e-05	1.65198
hsa-miR-501-5p	-1.51706	2.12088	-4.62821	1.79471e-05	8.12806e-05	1.62492
hsa-miR-320a-3p	2.01254	10.8974	4.59687	2.01086e-05	9.08756e-05	1.5144
hsa-miR-3065-3p	-1.95819	7.07855	-4.55789	2.31535e-05	0.000103094	1.37746
hsa-miR-10b-5p	2.8804	11.5367	4.54221	2.45008e-05	0.000108864	1.32255
hsa-miR-200a-5p	2.3154	3.42543	4.54143	2.45699e-05	0.000108942	1.31982
hsa-miR-1323	1.85398	1.10324	4.53591	2.5063e-05	0.000110896	1.30053
hsa-miR-3912-3p	-1.1437	0.999004	-4.53181	2.54361e-05	0.000112312	1.28619
hsa-miR-32-5p	-1.74848	4.60933	-4.49227	2.93197e-05	0.000127858	1.14834
hsa-miR-3120-5p	1.91086	1.72472	4.49016	2.95427e-05	0.000128565	1.14099
hsa-miR-338-5p	-1.92225	7.06481	-4.4608	3.28184e-05	0.000141944	1.03904
hsa-miR-26b-3p	-1.18336	1.41242	-4.44382	3.48701e-05	0.000149899	0.980272
hsa-miR-195-3p	1.07605	6.3504	4.42911	3.67487e-05	0.0001567	0.929433
hsa-miR-136-3p	-2.69892	4.77521	-4.41886	3.81152e-05	0.000161875	0.894066
hsa-miR-92b-3p	-1.30306	9.69889	-4.40096	4.0621e-05	0.000171827	0.832404
hsa-miR-194-5p	1.44068	7.53943	4.39376	4.16726e-05	0.000175923	0.807659
hsa-miR-4421	-1.06887	0.72983	-4.3366	5.10189e-05	0.000213673	0.611862
hsa-miR-1228-5p	1.67559	1.0898	4.29016	6.00806e-05	0.000249734	0.453822
hsa-miR-429	2.58917	2.8394	4.2884	6.04533e-05	0.000250703	0.447847
hsa-miR-93-3p	-1.47788	2.00072	-4.26114	6.65137e-05	0.000274223	0.355566
hsa-miR-625-5p	-1.5974	3.09185	-4.20551	8.07631e-05	0.000328488	0.168226
hsa-miR-1291	1.61036	3.3696	4.18333	8.72306e-05	0.000352758	0.0939383
hsa-miR-1912-5p	2.13027	1.55862	4.16252	9.37501e-05	0.000376246	0.0244623
hsa-miR-625-3p	-1.56984	3.8631	-4.14474	9.96951e-05	0.000398592	-0.0347776
hsa-miR-539-3p	-1.85591	1.71497	-4.11232	0.000111478	0.000442358	-0.142356
hsa-miR-135b-5p	-2.16154	3.02545	-4.10127	0.000115793	0.000458619	-0.178908
hsa-miR-122-3p	1.51061	0.961033	4.09563	0.000118057	0.000466712	-0.197543
hsa-miR-126-5p	-1.94025	4.78018	-4.08882	0.000120851	0.000476866	-0.220049
hsa-miR-485-5p	1.19665	5.37757	4.07041	0.000128716	0.000504139	-0.280701
hsa-miR-335-5p	-2.0419	5.1509	-4.06284	0.000132093	0.000516407	-0.305602
hsa-miR-122b-5p	1.51455	0.98446	4.03583	0.000144851	0.000562127	-0.394232
hsa-miR-125a-5p	1.26265	10.8638	3.96871	0.000181897	0.000695683	-0.61291
hsa-miR-6516-5p	-1.19533	1.31596	-3.96571	0.000183748	0.000701492	-0.622621
hsa-miR-548am-3p	-1.33446	1.70453	-3.95895	0.000187986	0.000715091	-0.644497
hsa-miR-4508	1.47594	0.905932	3.93963	0.00020063	0.000756386	-0.706922
hsa-miR-302a-5p	-1.47246	1.16024	-3.92993	0.000207283	0.000780079	-0.738198
hsa-miR-1468-5p	1.41906	2.34041	3.91624	0.000217039	0.000813895	-0.782272
hsa-miR-365a-5p	-1.57503	3.30073	-3.89909	0.000229874	0.000857468	-0.837317
hsa-miR-7706	1.45252	4.22145	3.86688	0.00025599	0.000936959	-0.940339
hsa-miR-214-3p	1.63304	3.64529	3.8668	0.000256058	0.000936959	-0.940592
hsa-miR-222-5p	1.38635	1.18506	3.79695	0.000322805	0.00116507	-1.16207
hsa-miR-494-3p	-1.89982	3.93629	-3.77973	0.000341661	0.00122894	-1.21629
hsa-miR-4665-5p	1.13589	0.718244	3.77414	0.000348014	0.00124966	-1.23388
hsa-miR-31-3p	-1.03992	0.863284	-3.76038	0.000364105	0.00130008	-1.27702
hsa-miR-483-3p	1.88476	1.90714	3.74363	0.000384665	0.00136734	-1.32942
hsa-miR-495-3p	-1.80149	6.39857	-3.7364	0.000393889	0.00139543	-1.35202
hsa-miR-618	-1.47213	2.29677	-3.70626	0.000434619	0.00153203	-1.44582
hsa-miR-1908-5p	1.53893	1.38063	3.68847	0.00046051	0.00161522	-1.50094
hsa-miR-450b-5p	-1.77538	4.8979	-3.68628	0.000463798	0.00162406	-1.50772
hsa-miR-532-3p	-1.37224	2.49323	-3.62092	0.000572899	0.00197664	-1.70869
hsa-miR-500a-3p	-1.55671	5.29842	-3.59858	0.000615497	0.00210643	-1.77683
hsa-miR-21-3p	-1.85251	3.83747	-3.58528	0.000642276	0.00218394	-1.81727
hsa-miR-124-5p	-1.69667	3.6961	-3.57712	0.000659264	0.00223122	-1.84205
hsa-miR-30c-2-3p	-1.05088	7.1367	-3.57708	0.000659345	0.00223122	-1.84217
hsa-miR-15b-3p	-1.61545	2.58005	-3.54842	0.000722418	0.00243298	-1.92883
hsa-miR-4473	-1.17643	1.7211	-3.52588	0.000775997	0.00259259	-1.99664
hsa-miR-708-3p	-1.05159	7.73758	-3.51523	0.000802609	0.00266486	-2.02859
hsa-miR-660-5p	-1.59829	5.69431	-3.49071	0.000867208	0.00287033	-2.10188
hsa-miR-127-3p	-1.17262	9.99888	-3.46263	0.000947223	0.00312052	-2.18536
hsa-miR-6503-3p	1.28248	1.08547	3.44207	0.00101022	0.00331773	-2.24622
hsa-let-7e-3p	-1.42951	2.86538	-3.41894	0.0010858	0.00353847	-2.31436
hsa-miR-378a-5p	1.32396	3.17653	3.40884	0.00112048	0.00362357	-2.34403
hsa-miR-1303	1.46672	2.50919	3.33919	0.00138955	0.00439954	-2.54688
hsa-miR-548ar-3p	-1.07842	0.916469	-3.33474	0.00140863	0.00444663	-2.55972
hsa-miR-641	-1.19355	2.27871	-3.31864	0.0014799	0.00465079	-2.60615
hsa-miR-19b-3p	-1.65352	4.47131	-3.31653	0.00148948	0.00466705	-2.61223
hsa-miR-877-5p	-1.26503	2.30307	-3.30833	0.00152727	0.00477836	-2.63578
hsa-miR-30d-3p	-1.0983	3.46406	-3.2696	0.00171841	0.00532908	-2.74656
hsa-miR-518b	1.14956	0.704598	3.23555	0.00190481	0.00586415	-2.84317
hsa-miR-1273h-3p	1.05111	1.42482	3.23172	0.00192693	0.00591503	-2.85399
hsa-miR-873-5p	-1.04451	1.26231	-3.11917	0.0026953	0.00798398	-3.16779
hsa-miR-210-3p	-1.70284	3.87651	-3.10023	0.00284988	0.00840654	-3.21979
hsa-miR-378d	1.04711	5.09203	3.07103	0.00310457	0.00905679	-3.29951
hsa-miR-656-3p	-1.63056	2.107	-3.06335	0.00317496	0.00924938	-3.32037
hsa-miR-3074-3p	1.0126	4.12934	2.97194	0.00413544	0.0118355	-3.56574
hsa-miR-519c-5p	1.07441	0.863987	2.95213	0.00437644	0.0124411	-3.61818
hsa-miR-668-3p	-1.07178	1.20712	-2.94256	0.00449744	0.0127337	-3.64341
hsa-let-7b-3p	-1.05509	3.82972	-2.86833	0.00554679	0.0154158	-3.83699
hsa-miR-576-3p	-1.26313	3.0308	-2.8471	0.00588614	0.0162522	-3.89166
hsa-miR-7704	1.13724	2.58337	2.82818	0.00620451	0.0170422	-3.9401
hsa-miR-517a-3p	1.13106	1.05944	2.7952	0.00679771	0.0182916	-4.02395
hsa-miR-372-3p	1.222	1.07974	2.77049	0.00727566	0.0194539	-4.08624
hsa-miR-659-5p	-1.03341	2.09628	-2.76707	0.00734429	0.0196126	-4.09484
hsa-miR-145-5p	-1.19106	7.1002	-2.7276	0.00817946	0.0216787	-4.19337
hsa-miR-502-3p	-1.16362	4.56065	-2.6468	0.0101663	0.0263178	-4.39154
hsa-miR-218-5p	-1.04399	9.06701	-2.64149	0.0103111	0.0265951	-4.40439
hsa-miR-144-5p	-1.57308	4.73543	-2.60959	0.0112214	0.0285942	-4.48118
hsa-miR-339-5p	-1.19206	4.61741	-2.60354	0.0114019	0.028937	-4.49564
hsa-miR-183-5p	-1.4344	8.56757	-2.5645	0.0126327	0.0312493	-4.58842
hsa-miR-130b-3p	-1.1998	2.4663	-2.40872	0.0188294	0.0441509	-4.94704
hsa-miR-455-3p	-1.12023	3.75352	-2.40085	0.0192046	0.04482	-4.96466
