# Supplementary material for: The dual role of glioma exosomal microRNAs: glioma eliminates tumor suppressor miR-1298-5p via exosomes to promote immunosuppressive effects of MDSCs
Source: Cell Death Dis. 2022 May 2;13(5):426. doi: 10.1038/s41419-022-04872-z (PMC9061735; doi:10.1038/s41419-022-04872-z)
Supplement: Supplementary file 7 — Table S5 [file 41419_2022_4872_MOESM7_ESM.xlsx]

## Sheet: Sheet1
Table S5 Differentially expressed miRNAs between tumour-burdened and non-tumorous CSF exosomes
Up-regulate			down-regulate
ID	log2FoldChange	FDR	ID	log2FoldChange	FDR
hsa-miR-204-5p	4.378	5.86e-34	hsa-miR-12136	-6.271	2.35e-36
hsa-miR-615-3p	4.113	5.14e-15	hsa-miR-223-3p	-4.983	7.29e-30
hsa-miR-125a-5p	3.801	7.46e-34	hsa-miR-548f-3p	-4.716	6.81e-10
hsa-miR-1323	3.658	0.0001028	hsa-miR-146a-5p	-3.932	8.75e-41
hsa-miR-504-5p	3.622	6.84e-22	hsa-let-7g-3p	-3.924	7.77e-06
hsa-miR-6716-3p	3.576	0.002045	hsa-miR-10399-5p	-3.881	1.54e-10
hsa-miR-543	3.508	5.19e-20	hsa-miR-582-5p	-3.88	0.0001028
hsa-miR-195-3p	3.502	6.61e-21	hsa-miR-19b-3p	-3.765	5.21e-18
hsa-miR-885-3p	3.35	1.48e-06	hsa-miR-362-3p	-3.711	0.001276
hsa-miR-92b-3p	3.264	1.28e-25	hsa-miR-21-3p	-3.684	3.45e-17
hsa-miR-92b-5p	3.254	4.85e-15	hsa-miR-142-3p	-3.619	4.43e-22
hsa-miR-125b-5p	3.152	3.84e-25	hsa-miR-146b-3p	-3.587	1.59e-19
hsa-miR-105-5p	3.125	4.85e-15	hsa-miR-2115-3p	-3.405	0.001734
hsa-miR-885-5p	3.124	2.49e-06	hsa-miR-671-5p	-3.368	8.22e-10
hsa-miR-485-5p	3.091	9.23e-18	hsa-miR-1304-5p	-3.293	0.0005806
hsa-miR-337-3p	3.029	0.001926	hsa-miR-548u	-3.279	0.0001119
hsa-miR-99a-5p	3.007	2.28e-27	hsa-miR-378d	-3.261	1.14e-27
hsa-miR-1468-5p	2.985	2.17e-06	hsa-miR-4645-3p	-3.205	0.01594
hsa-miR-449c-5p	2.969	1.02e-05	hsa-miR-6501-5p	-3.184	2.61e-05
hsa-miR-1911-3p	2.968	1.36e-09	hsa-miR-1285-3p	-3.159	7.81e-11
hsa-miR-409-3p	2.946	1.19e-21	hsa-miR-378c	-3.137	9.03e-29
hsa-miR-130b-5p	2.923	8.06e-09	hsa-miR-142-5p	-3.092	6.6e-34
hsa-miR-329-3p	2.858	0.0002762	hsa-miR-651-5p	-3.09	1.13e-12
hsa-miR-139-3p	2.852	1.37e-06	hsa-miR-4772-3p	-3.023	0.004528
hsa-miR-10a-5p	2.851	9.87e-33	hsa-miR-1273h-5p	-3.001	8.32e-05
hsa-miR-204-3p	2.85	7.23e-12	hsa-miR-6503-5p	-2.985	0.000209
hsa-miR-323b-3p	2.836	0.01751	hsa-miR-1250-5p	-2.889	0.006479
hsa-miR-483-5p	2.771	4.06e-11	hsa-miR-26a-2-3p	-2.878	0.0001973
hsa-miR-433-3p	2.761	1.36e-06	hsa-let-7g-5p	-2.871	3.07e-32
hsa-let-7c-3p	2.737	4.1e-05	hsa-miR-3177-3p	-2.87	0.003372
hsa-miR-99b-5p	2.722	5.63e-37	hsa-miR-1973	-2.865	0.04705
hsa-miR-483-3p	2.691	0.0002146	hsa-miR-766-3p	-2.83	0.0003765
hsa-miR-10b-5p	2.574	1.7e-19	hsa-miR-548bc	-2.808	2.46e-05
hsa-miR-1180-3p	2.571	1.25e-13	hsa-miR-548f-5p	-2.808	2.46e-05
hsa-miR-323a-3p	2.494	7.83e-08	hsa-miR-451b	-2.792	0.0002574
hsa-miR-128-3p	2.472	8.67e-21	hsa-miR-548aq-3p	-2.77	0.02952
hsa-miR-4665-5p	2.468	0.02116	hsa-miR-548g-5p	-2.77	0.02952
hsa-miR-3605-3p	2.411	0.01084	hsa-miR-576-3p	-2.766	2.42e-11
hsa-miR-335-3p	2.375	3.9e-19	hsa-miR-4772-5p	-2.75	0.01523
hsa-miR-200b-5p	2.324	0.002325	hsa-miR-548ad-5p	-2.723	0.0001371
hsa-miR-328-3p	2.271	2.04e-12	hsa-miR-27a-5p	-2.715	2.11e-16
hsa-miR-23b-5p	2.219	6.37e-05	hsa-miR-5009-5p	-2.714	0.02
hsa-miR-34b-3p	2.211	3.05e-11	hsa-miR-3202	-2.704	0.005589
hsa-miR-224-5p	2.177	4.82e-10	hsa-miR-548e-3p	-2.693	3.84e-06
hsa-miR-432-5p	2.176	8.21e-08	hsa-miR-652-3p	-2.693	3.08e-22
hsa-miR-216b-5p	2.164	0.01236	hsa-miR-223-5p	-2.691	1.1e-11
hsa-miR-4488	2.154	0.01638	hsa-miR-150-5p	-2.678	1.98e-14
hsa-let-7e-3p	2.147	0.001708	hsa-miR-1285-5p	-2.672	0.04388
hsa-miR-365b-5p	2.126	0.001121	hsa-miR-21-5p	-2.644	3.28e-28
hsa-miR-30a-3p	2.099	4.17e-15	hsa-miR-18a-5p	-2.626	0.0003294
hsa-miR-196a-5p	2.086	9.34e-09	hsa-miR-629-5p	-2.618	1.98e-14
hsa-miR-149-5p	2.037	2.15e-10	hsa-miR-29c-3p	-2.614	1.29e-10
hsa-miR-1911-5p	2.033	4.06e-11	hsa-miR-1278	-2.607	0.0002146
hsa-miR-124-3p	2.011	6.37e-05	hsa-miR-147b-3p	-2.592	9.58e-06
hsa-let-7c-5p	2.009	2.71e-19	hsa-miR-324-3p	-2.581	6.27e-05
hsa-miR-30c-5p	2.006	1.28e-25	hsa-miR-548ap-3p	-2.574	0.0005783
hsa-let-7e-5p	1.99	6.9e-14	hsa-miR-6515-5p	-2.562	0.005377
hsa-miR-100-5p	1.987	8.28e-13	hsa-miR-374b-5p	-2.553	2.64e-15
hsa-miR-3074-3p	1.981	2.53e-07	hsa-miR-374c-3p	-2.553	2.64e-15
hsa-miR-24-1-5p	1.972	2.78e-07	hsa-miR-378g	-2.549	0.0001041
hsa-miR-516b-5p	1.968	0.0001986	hsa-miR-146b-5p	-2.545	1.9e-25
hsa-miR-654-3p	1.944	1.14e-07	hsa-miR-627-3p	-2.523	0.04465
hsa-miR-369-5p	1.927	4.93e-05	hsa-miR-3150b-3p	-2.498	0.04532
hsa-miR-411-3p	1.827	0.02019	hsa-miR-4485-3p	-2.484	3.24e-05
hsa-miR-193b-5p	1.817	1.22e-05	hsa-miR-144-3p	-2.481	7.3e-06
hsa-miR-1226-5p	1.813	0.02116	hsa-miR-425-3p	-2.448	1.04e-17
hsa-miR-1298-3p	1.783	1.81e-05	hsa-miR-16-5p	-2.442	4.53e-19
hsa-miR-340-3p	1.761	7.87e-08	hsa-let-7i-3p	-2.409	4.39e-05
hsa-miR-3120-5p	1.743	0.01522	hsa-miR-2355-3p	-2.386	0.004118
hsa-miR-124-5p	1.687	0.01996	hsa-miR-32-5p	-2.382	2.01e-12
hsa-miR-222-3p	1.685	3.58e-17	hsa-miR-378f	-2.371	0.0004264
hsa-miR-125b-1-3p	1.677	1.68e-07	hsa-miR-548j-5p	-2.356	0.02549
hsa-miR-375-3p	1.669	7.79e-07	hsa-miR-15b-3p	-2.346	2.03e-05
hsa-miR-365a-3p	1.653	0.01277	hsa-miR-378e	-2.329	0.005289
hsa-miR-549a-3p	1.64	0.0005812	hsa-miR-629-3p	-2.329	0.0244
hsa-miR-99b-3p	1.591	2.32e-09	hsa-miR-548d-5p	-2.298	0.0008461
hsa-miR-1912-3p	1.57	0.0006158	hsa-miR-19a-3p	-2.29	7.56e-05
hsa-miR-34c-3p	1.554	1.89e-05	hsa-miR-186-5p	-2.287	2.8e-28
hsa-miR-200c-3p	1.541	0.0001996	hsa-miR-624-5p	-2.215	0.04229
hsa-miR-382-5p	1.528	3.79e-07	hsa-miR-548t-3p	-2.208	0.001434
hsa-miR-429	1.528	0.03136	hsa-miR-424-5p	-2.205	0.0003921
hsa-miR-1298-5p	1.524	4.86e-05	hsa-miR-548o-3p	-2.201	1.13e-07
hsa-miR-424-3p	1.522	3.19e-07	hsa-miR-185-3p	-2.199	2.49e-06
hsa-miR-139-5p	1.503	5.69e-08	hsa-miR-10395-3p	-2.179	0.000595
hsa-miR-448	1.485	0.009187	hsa-miR-10399-3p	-2.177	0.0002595
hsa-miR-654-5p	1.452	0.007122	hsa-miR-106b-5p	-2.165	1.89e-08
hsa-miR-494-3p	1.449	0.03136	hsa-miR-340-5p	-2.162	4.85e-15
hsa-miR-145-3p	1.444	1.82e-08	hsa-miR-8485	-2.147	0.03136
hsa-miR-628-3p	1.429	0.03939	hsa-miR-942-5p	-2.147	3.55e-06
hsa-miR-27b-5p	1.371	0.0006918	hsa-miR-625-5p	-2.135	8.7e-08
hsa-miR-125b-2-3p	1.324	2.93e-07	hsa-let-7f-2-3p	-2.125	0.01239
hsa-miR-10b-3p	1.319	0.0387	hsa-miR-128-1-5p	-2.103	0.0439
hsa-miR-549a-5p	1.317	0.01296	hsa-miR-101-3p	-2.102	6.44e-26
hsa-miR-505-5p	1.311	0.01277	hsa-miR-1291	-2.071	3.85e-07
hsa-miR-493-5p	1.294	0.04477	hsa-miR-140-3p	-2.057	4.92e-25
hsa-let-7d-3p	1.285	3.4e-07	hsa-miR-1273h-3p	-2.055	1.22e-05
hsa-miR-370-3p	1.279	2.05e-05	hsa-miR-185-5p	-2.052	9.84e-09
hsa-miR-129-5p	1.266	6.34e-05	hsa-miR-150-3p	-2.038	2.93e-07
hsa-miR-455-5p	1.191	0.0003566	hsa-miR-181b-3p	-2.024	0.03286
hsa-miR-30c-2-3p	1.163	0.001413	hsa-miR-7-1-3p	-2.023	0.01211
hsa-miR-331-5p	1.161	0.001838	hsa-miR-26b-3p	-2.009	0.003593
hsa-miR-708-3p	1.161	0.0009123	hsa-miR-548k	-2.005	0.002747
hsa-miR-592	1.132	0.02152	hsa-miR-107	-1.992	1.51e-08
hsa-miR-151a-3p	1.112	0.0001909	hsa-miR-15a-5p	-1.988	0.0009652
hsa-let-7b-5p	1.097	1.09e-06	hsa-miR-502-3p	-1.969	5.95e-10
hsa-miR-127-3p	1.09	0.00021	hsa-miR-3614-5p	-1.928	0.01573
hsa-let-7b-3p	1.06	0.03136	hsa-miR-766-5p	-1.925	0.0186
hsa-miR-193a-5p	1.052	1.01e-05	hsa-let-7i-5p	-1.924	9.89e-19
hsa-miR-214-5p	1.035	0.02286	hsa-miR-6503-3p	-1.924	0.0006171
hsa-miR-3120-3p	1.035	0.02286	hsa-miR-23a-3p	-1.916	1.23e-13
hsa-miR-196b-5p	1.015	0.0001793	hsa-miR-374b-3p	-1.895	0.03045
			hsa-miR-93-5p	-1.851	1.75e-10
			hsa-miR-17-3p	-1.849	0.03608
			hsa-miR-1307-5p	-1.845	1.27e-05
			hsa-miR-500a-3p	-1.845	2.28e-08
			hsa-miR-454-3p	-1.834	0.005873
			hsa-miR-20b-5p	-1.815	0.001054
			hsa-miR-29b-3p	-1.805	1.77e-07
			hsa-miR-374a-3p	-1.801	5.99e-06
			hsa-miR-378a-3p	-1.799	1.59e-22
			hsa-miR-374a-5p	-1.777	1.89e-08
			hsa-miR-30d-3p	-1.764	2.24e-06
			hsa-miR-17-5p	-1.763	2.64e-08
			hsa-miR-451a	-1.763	3.67e-06
			hsa-miR-1255b-5p	-1.748	0.04404
			hsa-miR-20a-5p	-1.744	3.97e-08
			hsa-miR-660-5p	-1.735	3.55e-06
			hsa-miR-326	-1.668	0.009973
			hsa-miR-642a-3p	-1.667	0.001171
			hsa-miR-642b-5p	-1.667	0.001171
			hsa-miR-106a-5p	-1.637	0.003127
			hsa-miR-26b-5p	-1.614	1.51e-16
			hsa-miR-155-5p	-1.572	5.27e-12
			hsa-miR-106b-3p	-1.527	1.65e-13
			hsa-miR-148b-3p	-1.523	1.37e-14
			hsa-miR-324-5p	-1.49	0.0387
			hsa-miR-625-3p	-1.478	9.54e-05
			hsa-miR-29a-3p	-1.457	2.88e-09
			hsa-miR-30e-5p	-1.448	2.95e-08
			hsa-miR-144-5p	-1.443	0.008575
			hsa-miR-576-5p	-1.437	0.04683
			hsa-miR-130b-3p	-1.431	0.004536
			hsa-miR-140-5p	-1.42	3.28e-07
			hsa-miR-181a-3p	-1.385	6.16e-05
			hsa-miR-582-3p	-1.351	0.005969
			hsa-miR-103b	-1.345	2.41e-08
			hsa-miR-103a-3p	-1.336	3.1e-08
			hsa-miR-16-2-3p	-1.319	0.0002146
			hsa-miR-210-3p	-1.315	0.004574
			hsa-miR-7-5p	-1.315	1.42e-05
			hsa-miR-3529-3p	-1.314	1.42e-05
			hsa-miR-589-5p	-1.281	0.0001371
			hsa-miR-342-3p	-1.253	6.56e-06
			hsa-miR-769-5p	-1.246	5.13e-05
			hsa-miR-542-3p	-1.24	0.03136
			hsa-miR-22-5p	-1.234	1.88e-06
			hsa-miR-215-5p	-1.216	0.01258
			hsa-miR-23a-5p	-1.19	0.01378
			hsa-miR-27a-3p	-1.175	1.86e-07
			hsa-miR-25-5p	-1.169	0.006258
			hsa-miR-15b-5p	-1.127	0.01001
			hsa-miR-199b-5p	-1.103	0.005377
			hsa-miR-181b-5p	-1.092	3.11e-05
			hsa-miR-148b-5p	-1.069	0.01651
			hsa-miR-330-5p	-1.051	0.000786
			hsa-miR-362-5p	-1.022	0.03608
			hsa-miR-23b-3p	-1.021	3.76e-05
